# Supplementary material for: Phyletic Profiling with Cliques of Orthologs Is Enhanced by Signatures of Paralogy Relationships
Source: PLoS Comput Biol. 2013 Jan 3;9(1):e1002852. doi: 10.1371/journal.pcbi.1002852 (PMC3536626; doi:10.1371/journal.pcbi.1002852)
Supplement: Dataset S1 — The training dataset files in ARFF format, as given to the Clus-HMC-Ens algorithm, for the Biological Process, Cellular Component, and Molecular Function ontology. (ZIP) [file pcbi.1002852.s001.zip]

Archive with 5 entries (5 files):
- ARFF-BP-train-1.zip
- ARFF-BP-train-2.zip
- ARFF-CC-train.zip
- ARFF-MF-train-1.zip
- ARFF-MF-train-2.zip
