# Supplementary material for: Phyletic Profiling with Cliques of Orthologs Is Enhanced by Signatures of Paralogy Relationships
Source: PLoS Comput Biol. 2013 Jan 3;9(1):e1002852. doi: 10.1371/journal.pcbi.1002852 (PMC3536626; doi:10.1371/journal.pcbi.1002852)
Supplement: Dataset S3 — The settings files as given to the Clus-HMC-Ens algorithm. (ZIP) [file pcbi.1002852.s003.zip]

Archive with 18 entries (15 files):
- CLUS-settingFiles/
- CLUS-settingFiles/OMA_train_BiologicalProcess_minOMAmembers10minFractionAnnotations0.5pairs012345_goref_20111017_500trees.s
- CLUS-settingFiles/OMA_train_BiologicalProcess_minOMAmembers10minFractionAnnotations0.5pairs01234_goref_20111017_500trees.s
- __MACOSX/
- __MACOSX/CLUS-settingFiles/
- __MACOSX/CLUS-settingFiles/._OMA_train_BiologicalProcess_minOMAmembers10minFractionAnnotations0.5pairs01234_goref_20111017_500trees.s
- CLUS-settingFiles/OMA_train_BiologicalProcess_minOMAmembers10minFractionAnnotations0.5pairs0_goref_20111017_500trees.s
- CLUS-settingFiles/OMA_train_BiologicalProcess_minOMAmembers10minFractionAnnotations0.5pairs5_goref_20111017_500trees.s
- CLUS-settingFiles/OMA_train_CellularComponent_minOMAmembers10minFractionAnnotations0.5pairs012345_goref_20111017_500trees.s
- CLUS-settingFiles/OMA_train_CellularComponent_minOMAmembers10minFractionAnnotations0.5pairs01234_goref_20111017_500trees.s
- __MACOSX/CLUS-settingFiles/._OMA_train_CellularComponent_minOMAmembers10minFractionAnnotations0.5pairs01234_goref_20111017_500trees.s
- CLUS-settingFiles/OMA_train_CellularComponent_minOMAmembers10minFractionAnnotations0.5pairs0_goref_20111017_500trees.s
- CLUS-settingFiles/OMA_train_CellularComponent_minOMAmembers10minFractionAnnotations0.5pairs5_goref_20111017_500trees.s
- CLUS-settingFiles/OMA_train_MolecularFunction_minOMAmembers10minFractionAnnotations0.5pairs012345_goref_20111017_500trees.s
- CLUS-settingFiles/OMA_train_MolecularFunction_minOMAmembers10minFractionAnnotations0.5pairs01234_goref_20111017_500trees.s
- __MACOSX/CLUS-settingFiles/._OMA_train_MolecularFunction_minOMAmembers10minFractionAnnotations0.5pairs01234_goref_20111017_500trees.s
- CLUS-settingFiles/OMA_train_MolecularFunction_minOMAmembers10minFractionAnnotations0.5pairs0_goref_20111017_500trees.s
- CLUS-settingFiles/OMA_train_MolecularFunction_minOMAmembers10minFractionAnnotations0.5pairs5_goref_20111017_500trees.s
