# Supplementary material for: Phyletic Profiling with Cliques of Orthologs Is Enhanced by Signatures of Paralogy Relationships
Source: PLoS Comput Biol. 2013 Jan 3;9(1):e1002852. doi: 10.1371/journal.pcbi.1002852 (PMC3536626; doi:10.1371/journal.pcbi.1002852)
Supplement: Dataset S3 — The settings files as given to the Clus-HMC-Ens algorithm. (ZIP) [file pcbi.1002852.s003.zip › CLUS-settingFiles/OMA_train_MolecularFunction_minOMAmembers10minFractionAnnotations0.5pairs01234_goref_20111017_500trees.s]

[General]
Verbose = 0

[Data]
File = /cluster/home/infk/skuncan/GORBI/EXPERIMENTS/DATA/2012-02-23/OMA_train_MolecularFunction_minOMAmembers10minFractionAnnotations0.5pairs01234_goref_20111017.arff
TestSet = /cluster/home/infk/skuncan/GORBI/EXPERIMENTS/DATA/2012-02-23/OMA_unlabeled_MolecularFunction_minOMAmembers10minFractionAnnotations0.5pairs01234_goref_20111017.arff

[Attributes]
Target = 1000
Descriptive = 2-999

[Model]
MinimalWeight = 5.0

[Hierarchical]
Type = DAG
ClassificationThreshold = [0.0]

[Ensemble]
Iterations = 500
SelectRandomSubspaces = 10
Optimize = Yes
OOBestimate = Yes
